# Supplementary material for: Inequity in exercise-based interventions for adults with rheumatoid arthritis: a systematic review
Source: Rheumatol Adv Pract. 2023 Jan 24;7(1):rkac095. doi: 10.1093/rap/rkac095 (PMC9880983; doi:10.1093/rap/rkac095)
Supplement: rkac095_Supplementary_Data [file rkac095_supplementary_data.zip]

Archive with 3 entries (2 files):
- rkac095_Supplementary_Data/
- rkac095_Supplementary_Data/Supplementary Data S1. Search strategies.docx
- rkac095_Supplementary_Data/Supplementary Table S1. Risk of bias assessment.docx
